# Supplementary material for: Aerobic exercise significantly alters Notch1 signaling in a neurotoxic hippocampal rat model of Alzheimer's disease
Source: J Alzheimers Dis. 2026 Mar 25;111(2):545–52. doi: 10.1177/13872877261434058 (PMC13161492; doi:10.1177/13872877261434058)
Supplement: sj-xlsx-1-alz-10.1177_13872877261434058 - Supplemental material for Aerobic exercise significantly alters Notch1 signaling in a neurotoxic hippocampal rat model of Alzheimer's disease [file sj-xlsx-1-alz-10.1177_13872877261434058.xlsx]

## Sheet: Supplemental Table 1
Supplemental Table 1. Descriptive Statistics for ANOVA Outcomes
		N	Mean	Std. Deviation	Std. Error	95% Confidence Interval for Mean		Minimum	Maximum
						Lower Bound	Upper Bound
Notch1	Control	10	1.1137	0.3908	0.12358	0.8341	1.3932	0.7	1.81
	Exercise	10	1.149	0.31605	0.09994	0.9229	1.3751	0.9	1.68
	Control-Alzheimer's	10	0.7388	0.27681	0.08754	0.5407	0.9368	0.32	1.02
	Exercise+Alzheimer's	10	1.2732	0.24639	0.07791	1.0969	1.4494	1.07	1.69
	Total	40	1.0687	0.36165	0.05718	0.953	1.1843	0.32	1.81
HES1	Control	10	1.2244	0.37653	0.11907	0.9551	1.4938	0.42	1.62
	Exercise	10	1.7477	0.34261	0.10834	1.5026	1.9928	1.44	2.67
	Control-Alzheimer's	10	1.9897	0.47165	0.14915	1.6523	2.3271	1.51	2.62
	Exercise+Alzheimer's	10	1.8146	0.40839	0.12915	1.5225	2.1068	1.08	2.62
	Total	40	1.6941	0.48276	0.07633	1.5397	1.8485	0.42	2.67
RBPJk	Control	10	1	0.31496	0.0996	0.7747	1.2253	0.73	1.44
	Exercise	10	1.176	0.1377	0.04354	1.0775	1.2745	1.07	1.4
	Control-Alzheimer's	10	1.9622	0.54827	0.17338	1.57	2.3544	1	2.57
	Exercise+Alzheimer's	10	1.3838	0.29207	0.09236	1.1749	1.5928	1	1.84
	Total	40	1.3805	0.50092	0.0792	1.2203	1.5407	0.73	2.57
Hey1	Control	10	1	0.19985	0.0632	0.857	1.143	0.72	1.28
	Exercise	10	0.9669	0.33432	0.10572	0.7278	1.2061	0.5	1.33
	Control-Alzheimer's	10	1.0412	0.55928	0.17686	0.6412	1.4413	0.42	1.91
	Exercise+Alzheimer's	10	1.5042	0.63175	0.19978	1.0522	1.9561	0.86	2.29
	Total	40	1.1281	0.49836	0.0788	0.9687	1.2875	0.42	2.29
MazeTime	Control	10	89.9	17.483	5.52861	77.3934	102.407	58	109
	Exercise	10	94.6	22.1018	6.9892	78.7893	110.411	49	119
	Control-Alzheimer's	10	124.5	9.40744	2.97489	117.77	131.23	109	137
	Exercise+Alzheimer's	10	100.2	21.6066	6.8326	84.7436	115.656	62	128
	Total	40	102.3	22.216	3.51265	95.195	109.405	49	137
Distance	Control	10	15.88	4.8592	1.53661	12.4039	19.3561	5.04	21.31
	Exercise	10	17.565	5.26132	1.66377	13.8013	21.3287	5.68	26.05
	Control-Alzheimer's	10	26.57	3.85279	1.21836	23.8139	29.3261	17.18	29.91
	Exercise+Alzheimer's	10	15.911	6.01853	1.90323	11.6056	20.2164	3.95	24.86
	Total	40	18.9815	6.61705	1.04625	16.8653	21.0977	3.95	29.91
Velocity	Control	10	23.285	6.02283	1.90459	18.9765	27.5935	8.74	30.45
	Exercise	10	18.428	4.14032	1.30929	15.4662	21.3898	11.51	26.97
	Control-Alzheimer's	10	18.378	3.54348	1.12055	15.8432	20.9128	13.82	24.15
	Exercise+Alzheimer's	10	17.435	5.53924	1.75166	13.4725	21.3975	7.99	25.56
	Total	40	19.3815	5.26071	0.83179	17.699	21.064	7.99	30.45
Shuttle	Control	10	139.3	23.7676	7.51598	122.298	156.302	107	188
	Exercise	10	165.7	30.3646	9.60214	143.978	187.422	115	205
	Control-Alzheimer's	10	30.8	9.01604	2.85112	24.3503	37.2497	21	48
	Exercise+Alzheimer's	10	43.1	11.1201	3.51647	35.1452	51.0548	27	65
	Total	40	94.725	62.6316	9.90293	74.6944	114.756	21	205

## Sheet: Supplemental Table 2
Supplemental Table 2. Tests of Homogeneity of Variances
		Levene Statistic	df1	df2	Sig.
Notch1	Based on Mean	0.415	3	36	0.743
	Based on Median	0.101	3	36	0.959
	Based on Median and with adjusted df	0.101	3	27.617	0.959
	Based on trimmed mean	0.329	3	36	0.805
HES1	Based on Mean	1.49	3	36	0.234
	Based on Median	1.282	3	36	0.295
	Based on Median and with adjusted df	1.282	3	34.674	0.296
	Based on trimmed mean	1.617	3	36	0.202
RBPJk	Based on Mean	2.522	3	36	0.073
	Based on Median	1.392	3	36	0.261
	Based on Median and with adjusted df	1.392	3	22.106	0.272
	Based on trimmed mean	2.183	3	36	0.107
Hey1	Based on Mean	10.742	3	36	<.001
	Based on Median	2.542	3	36	0.072
	Based on Median and with adjusted df	2.542	3	22.008	0.082
	Based on trimmed mean	10.183	3	36	<.001
MazeTime	Based on Mean	1.584	3	36	0.21
	Based on Median	1.233	3	36	0.312
	Based on Median and with adjusted df	1.233	3	27.716	0.316
	Based on trimmed mean	1.518	3	36	0.226
Distance	Based on Mean	0.355	3	36	0.786
	Based on Median	0.397	3	36	0.756
	Based on Median and with adjusted df	0.397	3	34.512	0.756
	Based on trimmed mean	0.376	3	36	0.771
Velocity	Based on Mean	0.775	3	36	0.516
	Based on Median	0.666	3	36	0.578
	Based on Median and with adjusted df	0.666	3	26.913	0.58
	Based on trimmed mean	0.675	3	36	0.573
Shuttle	Based on Mean	4.575	3	36	0.008
	Based on Median	2.956	3	36	0.045
	Based on Median and with adjusted df	2.956	3	19.932	0.057
	Based on trimmed mean	4.363	3	36	0.01

## Sheet: Supplemental Table 3
Supplemental Table 3. ANOVA Output
		Sum of Squares	df	Mean Square	F	Sig.
Notch1	Between Groups	1.591	3	0.53	5.441	0.003
	Within Groups	3.509	36	0.097
	Total	5.101	39
HES1	Between Groups	3.254	3	1.085	6.691	0.001
	Within Groups	5.835	36	0.162
	Total	9.089	39
RBPJk	Between Groups	5.25	3	1.75	13.886	<.001
	Within Groups	4.537	36	0.126
	Total	9.786	39
Hey1	Between Groups	1.914	3	0.638	2.954	0.045
	Within Groups	7.773	36	0.216
	Total	9.686	39
MazeTime	Between Groups	7103	3	2367.67	7.018	<.001
	Within Groups	12145.4	36	337.372
	Total	19248.4	39
Distance	Between Groups	786.391	3	262.13	10.243	<.001
	Within Groups	921.24	36	25.59
	Total	1707.63	39
Velocity	Between Groups	209.423	3	69.808	2.889	0.049
	Within Groups	869.906	36	24.164
	Total	1079.33	39
Shuttle	Between Groups	137759	3	45919.8	108.567	<.001
	Within Groups	15226.7	36	422.964
	Total	152986	39

## Sheet: Supplemental Table 4
Supplemental Table 4. Tukey HSD
Dependent Variable	(I) Group	(J) Group	Mean Difference (I-J)	Std. Error	Sig.	95% Confidence Interval
						Lower Bound	Upper Bound
Notch1	Control	Exercise	-0.03531	0.13963	0.994	-0.4114	0.3407
		Control-Alzheimer's	0.37493	0.13963	0.051	-0.0011	0.751
		Exercise+Alzheimer's	-0.15947	0.13963	0.666	-0.5355	0.2166
	Exercise	Control	0.03531	0.13963	0.994	-0.3407	0.4114
		Control-Alzheimer's	.41024*	0.13963	0.028	0.0342	0.7863
		Exercise+Alzheimer's	-0.12416	0.13963	0.81	-0.5002	0.2519
	Control-Alzheimer's	Control	-0.37493	0.13963	0.051	-0.751	0.0011
		Exercise	-.41024*	0.13963	0.028	-0.7863	-0.0342
		Exercise+Alzheimer's	-.53440*	0.13963	0.003	-0.9105	-0.1583
	Exercise+Alzheimer's	Control	0.15947	0.13963	0.666	-0.2166	0.5355
		Exercise	0.12416	0.13963	0.81	-0.2519	0.5002
		Control-Alzheimer's	.53440*	0.13963	0.003	0.1583	0.9105
HES1	Control	Exercise	-.52327*	0.18005	0.03	-1.0082	-0.0383
		Control-Alzheimer's	-.76530*	0.18005	<.001	-1.2502	-0.2804
		Exercise+Alzheimer's	-.59017*	0.18005	0.012	-1.0751	-0.1052
	Exercise	Control	.52327*	0.18005	0.03	0.0383	1.0082
		Control-Alzheimer's	-0.24203	0.18005	0.542	-0.727	0.2429
		Exercise+Alzheimer's	-0.0669	0.18005	0.982	-0.5518	0.418
	Control-Alzheimer's	Control	.76530*	0.18005	<.001	0.2804	1.2502
		Exercise	0.24203	0.18005	0.542	-0.2429	0.727
		Exercise+Alzheimer's	0.17513	0.18005	0.766	-0.3098	0.6601
	Exercise+Alzheimer's	Control	.59017*	0.18005	0.012	0.1052	1.0751
		Exercise	0.0669	0.18005	0.982	-0.418	0.5518
		Control-Alzheimer's	-0.17513	0.18005	0.766	-0.6601	0.3098
RBPJk	Control	Exercise	-0.176	0.15875	0.687	-0.6036	0.2516
		Control-Alzheimer's	-.96217*	0.15875	<.001	-1.3897	-0.5346
		Exercise+Alzheimer's	-0.38383	0.15875	0.092	-0.8114	0.0437
	Exercise	Control	0.176	0.15875	0.687	-0.2516	0.6036
		Control-Alzheimer's	-.78617*	0.15875	<.001	-1.2137	-0.3586
		Exercise+Alzheimer's	-0.20783	0.15875	0.563	-0.6354	0.2197
	Control-Alzheimer's	Control	.96217*	0.15875	<.001	0.5346	1.3897
		Exercise	.78617*	0.15875	<.001	0.3586	1.2137
		Exercise+Alzheimer's	.57834*	0.15875	0.004	0.1508	1.0059
	Exercise+Alzheimer's	Control	0.38383	0.15875	0.092	-0.0437	0.8114
		Exercise	0.20783	0.15875	0.563	-0.2197	0.6354
		Control-Alzheimer's	-.57834*	0.15875	0.004	-1.0059	-0.1508
hey1	Control	Exercise	0.03308	0.2078	0.999	-0.5266	0.5927
		Control-Alzheimer's	-0.04124	0.2078	0.997	-0.6009	0.5184
		Exercise+Alzheimer's	-0.50416	0.2078	0.09	-1.0638	0.0555
	Exercise	Control	-0.03308	0.2078	0.999	-0.5927	0.5266
		Control-Alzheimer's	-0.07432	0.2078	0.984	-0.634	0.4853
		Exercise+Alzheimer's	-0.53724	0.2078	0.064	-1.0969	0.0224
	Control-Alzheimer's	Control	0.04124	0.2078	0.997	-0.5184	0.6009
		Exercise	0.07432	0.2078	0.984	-0.4853	0.634
		Exercise+Alzheimer's	-0.46292	0.2078	0.135	-1.0226	0.0967
	Exercise+Alzheimer's	Control	0.50416	0.2078	0.09	-0.0555	1.0638
		Exercise	0.53724	0.2078	0.064	-0.0224	1.0969
		Control-Alzheimer's	0.46292	0.2078	0.135	-0.0967	1.0226
MazeTime	Control	Exercise	-4.7	8.21428	0.94	-26.8229	17.4229
		Control-Alzheimer's	-34.60000*	8.21428	<.001	-56.7229	-12.4771
		Exercise+Alzheimer's	-10.3	8.21428	0.597	-32.4229	11.8229
	Exercise	Control	4.7	8.21428	0.94	-17.4229	26.8229
		Control-Alzheimer's	-29.90000*	8.21428	0.005	-52.0229	-7.7771
		Exercise+Alzheimer's	-5.6	8.21428	0.903	-27.7229	16.5229
	Control-Alzheimer's	Control	34.60000*	8.21428	<.001	12.4771	56.7229
		Exercise	29.90000*	8.21428	0.005	7.7771	52.0229
		Exercise+Alzheimer's	24.30000*	8.21428	0.027	2.1771	46.4229
	Exercise+Alzheimer's	Control	10.3	8.21428	0.597	-11.8229	32.4229
		Exercise	5.6	8.21428	0.903	-16.5229	27.7229
		Control-Alzheimer's	-24.30000*	8.21428	0.027	-46.4229	-2.1771
Distance	Control	Exercise	-1.685	2.2623	0.878	-7.7779	4.4079
		Control-Alzheimer's	-10.69000*	2.2623	<.001	-16.7829	-4.5971
		Exercise+Alzheimer's	-0.031	2.2623	1	-6.1239	6.0619
	Exercise	Control	1.685	2.2623	0.878	-4.4079	7.7779
		Control-Alzheimer's	-9.00500*	2.2623	0.002	-15.0979	-2.9121
		Exercise+Alzheimer's	1.654	2.2623	0.884	-4.4389	7.7469
	Control-Alzheimer's	Control	10.69000*	2.2623	<.001	4.5971	16.7829
		Exercise	9.00500*	2.2623	0.002	2.9121	15.0979
		Exercise+Alzheimer's	10.65900*	2.2623	<.001	4.5661	16.7519
	Exercise+Alzheimer's	Control	0.031	2.2623	1	-6.0619	6.1239
		Exercise	-1.654	2.2623	0.884	-7.7469	4.4389
		Control-Alzheimer's	-10.65900*	2.2623	<.001	-16.7519	-4.5661
Velocity	Control	Exercise	4.857	2.19837	0.14	-1.0637	10.7777
		Control-Alzheimer's	4.907	2.19837	0.134	-1.0137	10.8277
		Exercise+Alzheimer's	5.85	2.19837	0.054	-0.0707	11.7707
	Exercise	Control	-4.857	2.19837	0.14	-10.7777	1.0637
		Control-Alzheimer's	0.05	2.19837	1	-5.8707	5.9707
		Exercise+Alzheimer's	0.993	2.19837	0.969	-4.9277	6.9137
	Control-Alzheimer's	Control	-4.907	2.19837	0.134	-10.8277	1.0137
		Exercise	-0.05	2.19837	1	-5.9707	5.8707
		Exercise+Alzheimer's	0.943	2.19837	0.973	-4.9777	6.8637
	Exercise+Alzheimer's	Control	-5.85	2.19837	0.054	-11.7707	0.0707
		Exercise	-0.993	2.19837	0.969	-6.9137	4.9277
		Control-Alzheimer's	-0.943	2.19837	0.973	-6.8637	4.9777
shuttle	Control	Exercise	-26.40000*	9.19743	0.033	-51.1708	-1.6292
		Control-Alzheimer's	108.50000*	9.19743	<.001	83.7292	133.271
		Exercise+Alzheimer's	96.20000*	9.19743	<.001	71.4292	120.971
	Exercise	Control	26.40000*	9.19743	0.033	1.6292	51.1708
		Control-Alzheimer's	134.90000*	9.19743	<.001	110.129	159.671
		Exercise+Alzheimer's	122.60000*	9.19743	<.001	97.8292	147.371
	Control-Alzheimer's	Control	-108.50000*	9.19743	<.001	-133.271	-83.7292
		Exercise	-134.90000*	9.19743	<.001	-159.671	-110.129
		Exercise+Alzheimer's	-12.3	9.19743	0.546	-37.0708	12.4708
	Exercise+Alzheimer's	Control	-96.20000*	9.19743	<.001	-120.971	-71.4292
		Exercise	-122.60000*	9.19743	<.001	-147.371	-97.8292
		Control-Alzheimer's	12.3	9.19743	0.546	-12.4708	37.0708
* The mean difference is significant at the 0.05 level.

## Sheet: Supplemental Table 5
Supplemental Table 5. Morris Water Maze Time Independent T-Test Outcomes
Unpaired t test		Test for normal distribution
P value	0.003	D'Agostino & Pearson test	Control	Alzheimer's
P value summary	**	K2	2.907	6.755
Significantly different (P < 0.05)?	Yes	P value	0.2338	0.0341
One- or two-tailed P value?	Two-tailed	Passed normality test (alpha=0.05)?	Yes	No
t, df	t=3.177, df=38	P value summary	ns	*
How big is the difference?		Anderson-Darling test
Mean of column A	92.25	A2*	0.6494	0.8101
Mean of column B	112.4	P value	0.0769	0.0297
Difference between means (B - A) ± SEM	20.10 ± 6.326	Passed normality test (alpha=0.05)?	Yes	No
95% confidence interval	7.293 to 32.91	P value summary	ns	*
R squared (eta squared)	0.2099
		Shapiro-Wilk test
F test to compare variances		W	0.9189	0.8796
F, DFn, Dfd	1.095, 19, 19	P value	0.0945	0.0174
P value	0.8446	Passed normality test (alpha=0.05)?	Yes	No
P value summary	ns	P value summary	ns	*
Significantly different (P < 0.05)?	No
		Kolmogorov-Smirnov test
Data analyzed		KS distance	0.1851	0.1655
Sample size, column A	20	P value	0.0709	>0.1000
Sample size, column B	20	Passed normality test (alpha=0.05)?	Yes	Yes
		P value summary	ns	ns
		Number of values	20	20

## Sheet: Supplmental Table 6
Supplemental Table 6. Morris Water Maze Distance Traveled Independent T-Test Outcomes
Unpaired t test		Test for normal distribution	Control	Alzheimer's
P value	0.0289	D'Agostino & Pearson test
P value summary	*	K2	5.728	1.68
Significantly different (P < 0.05)?	Yes	P value	0.057	0.4317
One- or two-tailed P value?	Two-tailed	Passed normality test (alpha=0.05)?	Yes	Yes
t, df	t=2.271, df=38	P value summary	ns	ns
How big is the difference?		Anderson-Darling test
Mean of column A	16.72	A2*	0.9013	0.6585
Mean of column B	21.24	P value	0.0173	0.0729
Difference between means (B - A) ± SEM	4.518 ± 1.989	Passed normality test (alpha=0.05)?	No	Yes
95% confidence interval	0.4912 to 8.545	P value summary	*	ns
R squared (eta squared)	0.1195
		Shapiro-Wilk test
F test to compare variances		W	0.8965	0.9103
F, DFn, Dfd	2.160, 19, 19	P value	0.0355	0.0645
P value	0.1017	Passed normality test (alpha=0.05)?	No	Yes
P value summary	ns	P value summary	*	ns
Significantly different (P < 0.05)?	No
		Kolmogorov-Smirnov test
Data analyzed		KS distance	0.2113	0.183
Sample size, column A	20	P value	0.0197	0.0778
Sample size, column B	20	Passed normality test (alpha=0.05)?	No	Yes
		P value summary	*	ns
		Number of values	20	20

## Sheet: Supplemental Table 7
Supplemental Table 7. Morris Water Maze Velocity Traveled Independent T-Test Outcomes
Unpaired t test		Test for normal distribution	Control	Alzheimer's
P value	0.0758	D'Agostino & Pearson test
P value summary	ns	K2	0.676	0.2477
Significantly different (P < 0.05)?	No	P value	0.7132	0.8835
One- or two-tailed P value?	Two-tailed	Passed normality test (alpha=0.05)?	Yes	Yes
t, df	t=1.826, df=38	P value summary	ns	ns
How big is the difference?		Anderson-Darling test
Mean of column A	20.86	A2*	0.4624	0.2056
Mean of column B	17.91	P value	0.2305	0.85
Difference between means (B - A) ± SEM	-2.950 ± 1.616	Passed normality test (alpha=0.05)?	Yes	Yes
95% confidence interval	-6.221 to 0.3213	P value summary	ns	ns
R squared (eta squared)	0.08063
		Shapiro-Wilk test
F test to compare variances		W	0.9517	0.9767
F, DFn, Dfd	1.521, 19, 19	P value	0.3941	0.8854
P value	0.3687	Passed normality test (alpha=0.05)?	Yes	Yes
P value summary	ns	P value summary	ns	ns
Significantly different (P < 0.05)?	No
		Kolmogorov-Smirnov test
Data analyzed		KS distance	0.158	0.1192
Sample size, column A	20	P value	>0.1000	>0.1000
Sample size, column B	20	Passed normality test (alpha=0.05)?	Yes	Yes
		P value summary	ns	ns
		Number of values	20	20

## Sheet: Supplemental Table 8
Supplemental Table 8. Shuttle Box Test Independent T-Test Outcomes
Unpaired t test		Test for normal distribution	Control	Alzheimer's
P value	<0.0001	D'Agostino & Pearson test
P value summary	****	K2	2.949	1.336
Significantly different (P < 0.05)?	Yes	P value	0.2289	0.5126
One- or two-tailed P value?	Two-tailed	Passed normality test (alpha=0.05)?	Yes	Yes
t, df	t=16.14, df=38	P value summary	ns	ns
How big is the difference?		Anderson-Darling test
Mean of column A	152.5	A2*	0.3404	0.3687
Mean of column B	36.95	P value	0.4605	0.3938
Difference between means (B - A) ± SEM	-115.6 ± 7.158	Passed normality test (alpha=0.05)?	Yes	Yes
95% confidence interval	-130.0 to -101.1	P value summary	ns	ns
R squared (eta squared)	0.8727
		Shapiro-Wilk test
F test to compare variances		W	0.9512	0.9423
F, DFn, Dfd	6.485, 19, 19	P value	0.3851	0.2648
P value	0.0002	Passed normality test (alpha=0.05)?	Yes	Yes
P value summary	***	P value summary	ns	ns
Significantly different (P < 0.05)?	Yes
		Kolmogorov-Smirnov test
Data analyzed		KS distance	0.11	0.1048
Sample size, column A	20	P value	>0.1000	>0.1000
Sample size, column B	20	Passed normality test (alpha=0.05)?	Yes	Yes
		P value summary	ns	ns
		Number of values	20	20
